# Supplementary material for: Glucagon-like peptide-1 receptor activation stimulates PKA-mediated phosphorylation of Raptor and this contributes to the weight loss effect of liraglutide
Source: eLife. 2023 Nov 6;12:e80944. doi: 10.7554/eLife.80944 (PMC10691799; doi:10.7554/eLife.80944)
Supplement: Figure 1—figure supplement 1—source data 1. [file elife-80944-fig1-figsupp1-data1.zip]

Archive with 3 entries (3 files):
- eLife PKA Manuscript Rev 2 Figure 1-figure supplement 1 Raw Data.xlsx
- eLife PKA Manuscript Rev 2 Figure 1-figure supplement 1.pptx
- eLife PKA Manuscript Rev 2 Figure 1 Raw Blots.pptx
